# Supplementary material for: Sedges in the mist: A new species of Lepidosperma (Cyperaceae, Schoeneae) from the mountains of Tasmania
Source: PhytoKeys. 2013 Nov 4;(28):19–59. doi: 10.3897/phytokeys.28.5592 (PMC3881413; doi:10.3897/phytokeys.28.5592)
Supplement: XML Treatment for Lepidosperma monticola [file phytokeys.28.5592-treatment1.xml]

<!DOCTYPE tp:taxon-treatment
  PUBLIC "-//TaxonX//DTD Taxonomic Treatment Publishing DTD v0 20100105//EN" "tax-treatment-NSO.dtd">
<tp:taxon-treatment xmlns:tp="http://www.plazi.org/taxpub"><tp:treatment-meta><mixed-citation publication-type="journal"><person-group><name><surname>Plunkett</surname><given-names>George T.</given-names></name><name><surname>Wilson</surname><given-names>Karen L.</given-names></name><name><surname>Bruhl</surname><given-names>Jeremy J.</given-names></name></person-group><article-title>Sedges in the mist: A new species of <italic>Lepidosperma</italic> (Cyperaceae, Schoeneae) from the mountains of Tasmania</article-title><source>PhytoKeys</source><day>4</day><month>11</month><year>2013</year><volume>2013</volume><issue>28</issue><fpage>19</fpage><lpage>59</lpage><pub-id pub-id-type="doi">10.3897/phytokeys.28.5592</pub-id></mixed-citation></tp:treatment-meta><tp:nomenclature><tp:taxon-name>
                        <tp:taxon-name-part taxon-name-part-type="genus">Lepidosperma</tp:taxon-name-part>
                        <tp:taxon-name-part taxon-name-part-type="species">monticola</tp:taxon-name-part>
                        <object-id xmlns:xlink="http://www.w3.org/1999/xlink" xlink:type="simple">urn:lsid:ipni.org:names:77133478-1</object-id>
                        <object-id xmlns:xlink="http://www.w3.org/1999/xlink" xlink:type="simple">http://species-id.net/wiki/Lepidosperma_monticola</object-id>
                    </tp:taxon-name><tp:taxon-authority>G.T.Plunkett &amp; J.J.Bruhl</tp:taxon-authority><tp:taxon-status xmlns:xlink="http://www.w3.org/1999/xlink" xlink:type="simple">sp. nov.</tp:taxon-status></tp:nomenclature><tp:treatment-sec sec-type="Remarks"><title>Remarks.</title><p><italic><tp:taxon-name>Lepidosperma monticola</tp:taxon-name></italic> is distinguished from <italic><tp:taxon-name>Lepidosperma inops</tp:taxon-name></italic> in having a minutely colliculate fruit apex, its longest culms being greater than half the length of the leaves, and the angle between the outermost leaves of the ramets being 20° or greater.</p></tp:treatment-sec><tp:treatment-sec sec-type="Type"><title>Type.</title><p>AUSTRALIA: Tasmania: Mt Field National Park, Tarn Shelf, c. 100 m N of Dobson Hut, 26 April 2012, <italic>G.T. Plunkett 99, J.J. Bruhl &amp; C.J. Prychid</italic>; holotype: HO; isotype: AD, BOL, BRI, BRIP, CANB, CHR, GENT, K, MEL, MO, NE, NSW, NY, P, PERTH, PRE. (<xref ref-type="fig" rid="F5">Figure 5</xref>).</p><fig id="F5" position="float" orientation="portrait"><label>Figure 5.</label><caption><p>Isotype (<italic>G.T. Plunkett 99</italic> et al., NE) of <italic><tp:taxon-name>Lepidosperma monticola</tp:taxon-name></italic> G.T.Plunkett &amp; J.J.Bruhl, sp. nov.</p></caption><graphic xmlns:xlink="http://www.w3.org/1999/xlink" xlink:href="PhytoKeys-028-019-g005.jpg" position="float" orientation="portrait" xlink:type="simple"/></fig><!--PageBreak--><p><italic>Short-rhizomatous perennial</italic>, forming dense clumps. <italic>Leaves</italic> markedly distichous, up to 8 cm long, innovations forming flat fans (ramets) with angle of 20–27° between outer leaves; lamina well-developed, isobilateral, shallowly biconvex, ± rigid, striate, to 65 mm long, 1–1.5 mm wide, margins glabrous or scabrous with prickle hairs antrorse; sheaths 10–25 mm long, pale yellow-brown to mid-brown, often with tinge of red-pink, not resinous, margin glabrous; ligule subulate to acute, glabrous. <italic>Culms</italic> shallowly biconvex or rhombic in cross-section, 30–55 mm high, 0.8–1.4 mm wide, 1/2–2/3 length of longest leaves, pale yellow-brown at base, margins glabrous or scabrous with prickle hairs antrorse. <italic><tp:taxon-name>Photosynthetic pathway</tp:taxon-name></italic> ‘maximum cell distance count’ &gt;1, C<sub>3</sub>.<italic>Inflorescence</italic> obovate in outline, a reduced panicle of 1–3 spikelets, 7–12 mm long, 2.5–5(–10) mm wide; involucral bract equal to or up to twice as long as the inflorescence, 9–24.5 mm long, sheath pink-red to dark red-brown at least proximally; rachis not flexous or reflexed. <italic>Spikelets</italic> 5–6.5 mm long, 1–2 mm diameter, with single bisexual flower; prophylls acute or emarginate, puberulous. <italic>Glumes</italic> 4, all of similar length; lowest 2 sterile, mucronate, outer face scabrous, with raised midrib; fertile glumes c. 6 mm long, apex subulate, midrib indistinct, outer face puberulous, margins glabrous. <italic><tp:taxon-name>Perianth scales</tp:taxon-name></italic> 6(–8), acute to acuminate, glabrous, 0.8–1.6 mm long. <italic>Anthers</italic> c. 1.4 mm long excluding apiculus; apiculus 0.4 mm long, glabrous. <italic>Nut</italic> elliptical in outline, pale green to mid brown depending on maturity, with 3 discolorous and raised ribs, c. 3 mm long, 1.4–1.7 mm diameter; style cap truncate, minutely colliculate.</p></tp:treatment-sec><tp:treatment-sec sec-type="Distribution and habitat"><title>Distribution and habitat.</title><p>Restricted to the South West, Central Highlands, West Coast and Mt Field regions of Tasmania; in alpine heath, herbfields, open forest and moorland at altitudes greater than about 700 m (<xref ref-type="fig" rid="F6">Figure 6</xref>). At Tarn Shelf (<xref ref-type="fig" rid="F4">Figure 4</xref>) and Mt Sprent this species grows in skeletal humus over or amongst rock outcrops, in epacrid–<tp:taxon-name>Proteaceae</tp:taxon-name>–<tp:taxon-name>Myrtaceae</tp:taxon-name> heath or <italic><tp:taxon-name>Gymnoschoenus sphaerocephalus</tp:taxon-name></italic> sedgeland.</p><fig id="F6" position="float" orientation="portrait"><label>Figure 6.</label><caption><p>Distribution of <italic><tp:taxon-name>Lepidosperma inops</tp:taxon-name></italic> (solid black triangles) and <italic><tp:taxon-name>Lepidosperma monticola</tp:taxon-name></italic> (solid black circles) from herbarium specimen data. Cities indicated by open circles. All specimens seen by G.T. Plunkett (see <xref ref-type="app" rid="APP3">Appendix 3</xref> for vouchers).</p></caption><graphic xmlns:xlink="http://www.w3.org/1999/xlink" xlink:href="PhytoKeys-028-019-g006.jpg" position="float" orientation="portrait" xlink:type="simple"/></fig></tp:treatment-sec><tp:treatment-sec sec-type="Conservation status"><title>Conservation status.</title><p>On the basis of our current knowledge, this species would not warrant listing under either the International Union for Conservation of Nature Red <!--PageBreak--><!--PageBreak--><!--PageBreak-->List (<xref ref-type="bibr" rid="B14">IUCN 2012</xref>), Australian <italic>Environment Protection and Biodiversity Conservation Act</italic> 1999 or Tasmanian <italic>Threatened Species Protection Act</italic> 1995. All populations known from herbarium material occur within National Parks, Regional Reserves or Conservation Areas.</p></tp:treatment-sec><tp:treatment-sec sec-type="Derivation of epithet"><title>Derivation of epithet.</title><p>Named from the Latin <italic>mons,montis</italic> (mountain) and -<italic>cola</italic> (dweller), referring to the distribution of this species on the mountains of Central and South Western Tasmania.</p></tp:treatment-sec><tp:treatment-sec sec-type="Selected specimens examined"><title>Selected specimens examined.</title><p><bold>AUSTRALIA. Tasmania: Central Highlands:</bold> 3 km SE of Pyramid Mountain, 1100 m, 14 Feb. 1983, <!--PageBreak--><italic>A. Moscal 1776</italic> (HO); Cradle plateau, 880 m, 7 Mar. 1949, <italic>W.M. Curtis</italic> <italic>s.n.</italic> (HO); High Dome, 24 Feb. 1994, <italic>J.B. Kirkpatrick</italic> <italic>s.n.</italic> (HO); Sticht Range, 20 km S of Tullah, 920 m, 16 Apr. 1990, <italic>P.A. Collier 4678</italic> (HO). <bold>Mt Field:</bold> Shelf above University Hut, Lake Dobson, 1120 m, 1 Jan. 1949, <italic>W.M. Curtis</italic> <italic>s.n.</italic> (HO). <bold>South West:</bold> Elliot Range, summit, 900 m, 15 Jan. 1985, <italic>S.J. Jarman</italic> <italic>s.n.</italic> (HO, MEL, NSW); Mt Rugby, 1120 m, 16 Feb. 1978, <italic>S.J. Jarman</italic> <italic>s.n.</italic> (HO). <bold>West Coast:</bold> Mt Darwin, 1100 m, 8 Mar 1974, <italic>D.A. Ratkowsky</italic> <italic>s.n.</italic> (HO); Mt Dundas, summit, 860 m, 1 Mar. 1894, <italic>L. Rodway</italic> <italic>s.n.</italic> (HO); Range extending S to SE from Mt Curly, 5 Feb. 1985, <italic>S.J. Jarman 263</italic> (HO).</p></tp:treatment-sec><tp:treatment-sec sec-type="Phenology"><title>Phenology.</title><p>Flowers November to February. Fruits December to April.</p></tp:treatment-sec><tp:treatment-sec><!--Section generated to contain objects referenced in tp:taxon-treatment.--><app id="APP3"><title>Appendix 3</title><p>Index to numbered collections of <italic><tp:taxon-name>Lepidosperma</tp:taxon-name></italic> seen by G.T. Plunkett</p><p>All specimens are in HO unless otherwise indicated.</p><p><bold>Allan, M.</bold> <italic>s.n.</italic> 30 Sept. 1975 HO 135425, <italic>s.n.</italic> 19 Oct. 1979 HO 515594 (<italic><tp:taxon-name>Lepidosperma inops</tp:taxon-name></italic>).</p><p><bold>Beauglehole, A.C.</bold> 25084 MEL (<italic><tp:taxon-name>Lepidosperma curtisiae</tp:taxon-name></italic>).</p><p><bold>Brown, M.J.</bold> 1365 (<italic><tp:taxon-name>Lepidosperma monticola</tp:taxon-name></italic>).</p><p><bold>Bruhl, J.J.</bold> 630 (<italic><tp:taxon-name>Lepidosperma monticola</tp:taxon-name></italic>); 2407 NE (<italic><tp:taxon-name>Lepidosperma inops</tp:taxon-name></italic>); 2453 NE (<italic><tp:taxon-name>Lepidosperma tortuosum</tp:taxon-name></italic>); 3005 NE (<italic><tp:taxon-name>Lepidosperma curtisiae</tp:taxon-name></italic>).</p><p><bold>Buchanan, A.M.</bold> 3293, 3018a, 7276, 7629 (<italic><tp:taxon-name>Lepidosperma inops</tp:taxon-name></italic>); 9981 (<italic><tp:taxon-name>Lepidosperma monticola</tp:taxon-name></italic>); 10880 (<italic><tp:taxon-name>Lepidosperma inops</tp:taxon-name></italic>); 12360 (<italic><tp:taxon-name>Lepidosperma monticola</tp:taxon-name></italic>); 13324, 14710, 15288 (<italic><tp:taxon-name>Lepidosperma inops</tp:taxon-name></italic>).</p><p><bold>Coates, F.</bold> <italic>s.n.</italic> 25 Jan. 1990 HO 127069 (<italic><tp:taxon-name>Lepidosperma inops</tp:taxon-name></italic>).</p><p><bold>Collier, P.A.</bold> 945, 1015, 1391, 1488, 1500, 1628, 1900, 2338, 2522, 2560, 3247 (<italic><tp:taxon-name>Lepidosperma inops</tp:taxon-name></italic>); 3844 (<italic><tp:taxon-name>Lepidosperma monticola</tp:taxon-name></italic>); 4016, 4105, 4354 (<italic><tp:taxon-name>Lepidosperma inops</tp:taxon-name></italic>); 4405, 4678 (<italic><tp:taxon-name>Lepidosperma monticola</tp:taxon-name></italic>), 5254 (<italic><tp:taxon-name>Lepidosperma inops</tp:taxon-name></italic>).</p><p><bold>Curtis, W.M.</bold> <italic>s.n.</italic> 1 Jan. 1949 HO 135483 (<italic><tp:taxon-name>Lepidosperma inops</tp:taxon-name></italic>); <italic>s.n.</italic> 1 Jan. 1949 HO 135412, <italic>s.n.</italic> 1 Jan. 1949 HO 135486, <italic>s.n.</italic> 1 Jan. 1949 HO 135489, <italic>s.n.</italic> 7 Mar. 1949 HO 135487 (<italic><tp:taxon-name>Lepidosperma monticola</tp:taxon-name></italic>); <italic>s.n.</italic> 10 Sept. 1951 HO 135488, <italic>s.n.</italic> 3 Dec. 1972 HO 24548, <italic>s.n.</italic> 28 Oct. 1978 HO 135485, <italic>s.n.</italic> 28 Oct. 1978 HO 534984 (<italic><tp:taxon-name>Lepidosperma inops</tp:taxon-name></italic>).</p><p><bold>Davies, F.E.</bold> 1241 (<italic><tp:taxon-name>Lepidosperma inops</tp:taxon-name></italic>).</p><p><bold>Dobson, A.T.</bold> 77290 (<italic><tp:taxon-name>Lepidosperma monticola</tp:taxon-name></italic>).</p><p><bold>Duncan, F.</bold> 2, 1120, <italic>s.n.</italic> 22 Mar. 1994 HO 317251, <italic>s.n.</italic> 1 Aug. 1995 HO 314343, <italic>s.n.</italic> 1 Aug. 1995 HO 314344, <italic>s.n.</italic> 31 Aug. 1995 HO 314345 (<italic><tp:taxon-name>Lepidosperma inops</tp:taxon-name></italic>).</p><p><bold>Griffith, S.J.</bold> <italic>s.n.</italic> 20 Apr. 1993 NE (<italic><tp:taxon-name>Lepidosperma tortuosum</tp:taxon-name></italic>).</p><p><bold>Hodgon, J.</bold> 391c NE, 415 NE (<italic><tp:taxon-name>Lepidosperma tortuosum</tp:taxon-name></italic>).</p><p><bold>Hosking, J.R.</bold> 3041 NE (<italic><tp:taxon-name>Lepidosperma tortuosum</tp:taxon-name></italic>).</p><p><bold>Hunter, J.T.</bold> 5068 NE (<italic><tp:taxon-name>Lepidosperma tortuosum</tp:taxon-name></italic>).</p><p><bold>Jackson, W.D.</bold> <italic>s.n.</italic> 1 Apr. 1960 HO 24549, 30 Aug. 1983 HO 68636 (<italic><tp:taxon-name>Lepidosperma inops</tp:taxon-name></italic>).</p><p><bold>Jarman, S.J.</bold> 157, 180, 235, 263, <!--PageBreak--><italic>s.n.</italic> 16 Feb. 1978 HO 411020, <italic>s.n.</italic> 20 Dec 1978 HO31334, <italic>s.n.</italic> 13 Dec. 1979 HO 411752 (<italic><tp:taxon-name>Lepidosperma monticola</tp:taxon-name></italic>); <italic>s.n.</italic> 12 Aug. 1980 HO 319561 (<italic><tp:taxon-name>Lepidosperma inops</tp:taxon-name></italic>); <italic>s.n.</italic> 8 Feb. 1984 HO 412112, <italic>s.n.</italic> 21 Mar. 1984 HO 412037, <italic>s.n.</italic> 15 Jan.1985 HO 443183, <italic>s.n.</italic> 4 Mar. 1986 HO 412044, <italic>s.n.</italic> 12 Mar. 1986 HO 411078, <italic>s.n.</italic> 10 Apr. 1986 HO 412047, <italic>s.n.</italic> date unknown HO 411443 (<italic><tp:taxon-name>Lepidosperma monticola</tp:taxon-name></italic>).</p><p><bold>Klaphake, V.</bold> <italic>s.n.</italic> 1 Jan. 1998 NE (<italic><tp:taxon-name>Lepidosperma tortuosum</tp:taxon-name></italic>)</p><p><bold>Moscal, A.</bold> 214, 397, 409 (<italic><tp:taxon-name>Lepidosperma inops</tp:taxon-name></italic>); 1776, 1795, 4636 (<italic><tp:taxon-name>Lepidosperma monticola</tp:taxon-name></italic>); 6182 NE (<italic><tp:taxon-name>Lepidosperma inops</tp:taxon-name></italic>); 8022, 8039 (<italic><tp:taxon-name>Lepidosperma monticola</tp:taxon-name></italic>); 8040 (<italic><tp:taxon-name>Lepidosperma curtisiae</tp:taxon-name></italic>); 8254, 8285, 8291, 8363 (<italic><tp:taxon-name>Lepidosperma monticola</tp:taxon-name></italic>); 9441, 18031 NE (<italic><tp:taxon-name>Lepidosperma inops</tp:taxon-name></italic>); 19548, 28626 (<italic><tp:taxon-name>Lepidosperma monticola</tp:taxon-name></italic>).</p><p><bold>North, A.J.</bold> <italic>s.n.</italic> 7 Oct. 1992 HO 132741, <italic>s.n.</italic> 7 Oct. 1992 HO 132754 (<italic><tp:taxon-name>Lepidosperma inops</tp:taxon-name></italic>); <italic>s.n.</italic> 8 Oct. 1996 HO 322622 NE (<italic><tp:taxon-name>Lepidosperma curtisiae</tp:taxon-name></italic>); <italic>s.n.</italic> 26 Sept. 2004 HO 530824 (<italic><tp:taxon-name>Lepidosperma inops</tp:taxon-name></italic>).</p><p><bold>Plunkett, G.T.</bold> 94a, 94b, 95, 96, 98, 99, 100 (<italic><tp:taxon-name>Lepidosperma monticola</tp:taxon-name></italic>); 112, 115 (<italic><tp:taxon-name>Lepidosperma inops</tp:taxon-name></italic>) all NE.</p><p><bold>Rao, C.V.</bold> <italic>s.n.</italic> 1 Jan. 1956 HO 135544 (<italic><tp:taxon-name>Lepidosperma inops</tp:taxon-name></italic>).</p><p><bold>Ratkowsky, D.A.</bold> 545, 1082 NE, <italic>s.n.</italic> 1 Jan. 1974 HO 135490 (<italic><tp:taxon-name>Lepidosperma inops</tp:taxon-name></italic>); 8 Mar. 1974 HO 135415 (<italic><tp:taxon-name>Lepidosperma monticola</tp:taxon-name></italic>).</p><p><bold>Rodway, L.</bold> <italic>s.n.</italic> 1 Mar. 1892 HO 26449 (<italic><tp:taxon-name>Lepidosperma inops</tp:taxon-name></italic>); <italic>s.n.</italic> 1 Mar. 1894 HO 26450 (<italic><tp:taxon-name>Lepidosperma monticola</tp:taxon-name></italic>).</p><p><bold>Smith, J.M.B.</bold> 342 (<italic><tp:taxon-name>Lepidosperma monticola</tp:taxon-name></italic>).</p><p><bold>Williams, K.J.</bold> <italic>s.n.</italic> 18 May 1987 HO 531508 (<italic><tp:taxon-name>Lepidosperma inops</tp:taxon-name></italic>).</p><p><bold>Wilson, K.L.</bold> 6522, 6662 (<italic><tp:taxon-name>Lepidosperma inops</tp:taxon-name></italic>).</p><p><bold>Ziegeler, D.</bold> 84, 114 (<italic><tp:taxon-name>Lepidosperma inops</tp:taxon-name></italic>).</p></app><fig id="F4" position="float" orientation="portrait"><label>Figure 4.</label><caption><p>Comparison of habitat and habit of <italic><tp:taxon-name>Lepidosperma inops</tp:taxon-name></italic> and <italic><tp:taxon-name>Lepidosperma monticola</tp:taxon-name></italic>. <bold>A, B</bold> <italic><tp:taxon-name>Lepidosperma inops</tp:taxon-name></italic> (<italic>G.T. Plunkett 112</italic>) at University of Tasmania campus, Hobart <bold>C, D</bold> <italic><tp:taxon-name>Lepidosperma monticola</tp:taxon-name></italic> (<italic>G.T. Plunkett 99, J.J. Bruhl &amp; C.J. Prychid</italic>) at the type locality, Tarn Shelf, Mt Field National Park. Scale bars = 1 cm. Arrows indicate plants of <italic><tp:taxon-name>Lepidosperma inops</tp:taxon-name></italic> (<bold>A</bold>) and <italic><tp:taxon-name>Lepidosperma monticola</tp:taxon-name></italic> (<bold>C</bold>).</p></caption><graphic xmlns:xlink="http://www.w3.org/1999/xlink" xlink:href="PhytoKeys-028-019-g004.jpg" position="float" orientation="portrait" xlink:type="simple"/></fig></tp:treatment-sec><ref-list><ref id="B14"><mixed-citation xmlns:xlink="http://www.w3.org/1999/xlink" xlink:type="simple"><person-group><name name-style="western"><surname>IUCN</surname></name></person-group> (<year>2012</year>) <article-title>IUCN Red List Categories and Criteria: Version 3.1.</article-title><edition>Second</edition> edition. <publisher-name>Gland</publisher-name>, <publisher-loc>Switzerland and Cambridge</publisher-loc>.</mixed-citation></ref></ref-list></tp:taxon-treatment>
